# Supplementary material for: Sex, Bugs and Rock ‘n’ Roll: Insects in Music Videos
Source: Insects. 2021 Jul 7;12(7):616. doi: 10.3390/insects12070616 (PMC8306228; doi:10.3390/insects12070616)
Supplement: Supplementary file 1 [file insects-12-00616-s001.zip]

Archive with 1 entries (1 files):
- insects-1278006-supplementary.csv
