# Supplementary material for: Sex, Bugs and Rock ‘n’ Roll: Insects in Music Videos
Source: Insects. 2021 Jul 7;12(7):616. doi: 10.3390/insects12070616 (PMC8306228; doi:10.3390/insects12070616)
Supplement: Supplementary file 1 [file insects-12-00616-s001.zip › insects-1278006-supplementary.csv]

Artist	Album	Song	URL	Year	Taxa
A Perfect Circle	Thirteenth Step	Weak and Powerless	https://youtu.be/s-GsLh6dazI	2003	Amb, Col, Myr
AC/DC	Fly on the Wall	Fly on the Wall	https://youtu.be/5BWJOETwIGc	1986	Dip
Adam Koots & Tenth Dan	Beugs Brothers	All Spaced Out	https://youtu.be/5ThOWBbYsl8	2020	Myr
Aedan	Microclimat	Evolution	https://youtu.be/KJ1cfqscAzU	2019	Col, Man, Myr, Ort
Aespa	[none]	Black Mamba	https://youtu.be/ZeerrnuLi5E	2020	Lep
After the Fire	Der Kommissar	Der Kommissar	https://youtu.be/vBfFDTPPlaM	1982	Ara
Alice Cooper	Welcome to My Nightmare	The Black Widow	https://youtu.be/hGuU9WccgVQ	1975	Ara
Alice in Chains	Jar of Flies	I Stay Away	https://youtu.be/ODTv9Lt5WYs	1994	Dip
Alien Ant Farm	ANThology	Attitude	https://youtu.be/kSngLMSvzhg	2002	Hym
Alien Ant Farm	ANThology	Smooth Criminal	https://youtu.be/CDl9ZMfj6aE	2001	Hym
Alien Ant Farm	Everything She Wants	Everything She Wants	https://youtu.be/Kfg4t-PAcBg	2020	Hym
Alien Ant Farm	TruANT	These Days	https://youtu.be/JNM2tV3PA_8	2003	Hym
Alien Ant Farm	Up in the Attic	She's Only Evil	https://youtu.be/Axss4joQ0Xo	2006	Hym
Alon	[none]	Centipede Song	https://youtu.be/3W3R3EElMho	2012	Myr
Amethystium	Odonata	Ethereal	https://youtu.be/TNuXV0UZOrs	2001	Lep, Odo
Amorphis	Queen of Time	The Bee	https://youtu.be/xf_4uvymwRw	2018	Hym
Anakin	[none]	Mothman	https://youtu.be/SKNVJWPKkAM	2020	Lep
Andrew Bird	Armchair Apocrypha	Imitosis	https://youtu.be/hnXCzFnkxtY	2007	Uni
Apocalyptica	Cell-0	En Route to Mayhem	https://youtu.be/MEcGDwWYyj4	2020	Amb, Ara, Col, Ort, Opi, Sco
Artichoke	Bees	The Commune	https://youtu.be/ZXa_o6kk7RE	2010	Hym
Ashnikko	Daisy	Daisy	https://youtu.be/6i01tOMgBDU	2020	Hym
Baby Goth	Baby Goth	Mary	https://youtu.be/01Y8o8FD0FE	2019	Lep
Barclay James Harvest	Time Honoured Ghosts	Hymn for the Children	https://youtu.be/-aPnFTFrg5k	1975	Lep
Beats Antique	Blind Threshold	Revival	https://youtu.be/_SA_kvN3pVk	2010	Col
Beats Antique	Shadowbox	Killer Bee	https://youtu.be/-wRva0aguAQ	2016	Hym
Big Scary	Not Art	Twin Rivers	https://youtu.be/tnXkGcpK5GY	2013	Ara, Lep, Man, Ort
Billie Eilish	When We All Fall Asleep, Where do We Go?	You Should See Me in a Crown	https://youtu.be/Ah0Ys50CqO8	2019	Ara
Billie Piper	Honey to the Bee	Honey to the Bee	https://www.youtube.com/watch?v=rtT4MWzohRY	1999	Odo
Billy Talent	Billy Talent II	Fallen Leaves	https://youtu.be/9BXNKyoW_Ow	2006	Hym
Björk	Human Behaviour	Human Behaviour	https://youtu.be/p0mRIhK9seg	1993	Lep
Blessed Be the Heartless	We Only Live Twice	The Mother Moth	https://youtu.be/j33Xu--sbU8	2014	Lep
Blind Melon	Blind Melon	No Rain	https://youtu.be/3qVPNONdF58	1995	Hym
blink-182	blink-183	I Miss You	https://youtu.be/s1tAYmMjLdY	2004	Ara
Bobby Jimmy and the Critters	The Beginning	Roaches	https://youtu.be/yygrgcOtezM	1986	Bla
Boxcar	Vertigo	Insect (12" version)	https://youtu.be/54B-SZbD_oI	1990	Ara, Col, Dip, Hym, Lep, Man, Odo, Ort, Pha, Tri
Breakout Chronicles	[none]	The Dragonfly Song	https://youtu.be/xwpxnn_pal8	2020	Hym
Burning Witches	Burning Witches + Burning Alive	Black Widow	https://youtu.be/ZYLkhMj5UXY	2018	Ara
Bush	Razorblade Suitcase	Greedy Fly	https://youtu.be/6FExyoAh6Ng	1997	Dip, Bla
Byron Lee & the Dragonaires	Soca Butterfly	Soca Butterfly	https://youtu.be/R8nZbu1wM3A	1994	Lep
CG5	[none]	Murder Hornet	https://youtu.be/qWvxdhgFVaM	2020	Hym
CG5	[none]	The Møth and the Lämp	https://youtu.be/1x4sY4X9sxk	2018	Lep
Christina Metaxa	Eurovision Song Contest	Firefly	https://youtu.be/tSc9ftJ-_TA	2009	Col
Chubby Checker	For 'Teen Twisters Only	The Fly	https://youtu.be/VM3gKfCk6Dg	1961	Dip
Cocobat	Hammerslave	Grasshopper (Saitama Session)	https://youtu.be/tV1Xi-hIU_A	1996	Ort
Coheed and Cambria	The Second Stage Turbine Blade	Delirium Trigger	https://youtu.be/3pdy3Il0wW4	2002	Lep
Crazy Town	Groovin'	Butterfly	https://youtu.be/6FEDrU85FLE	2000	Lep
Dan Cunningham	Country Roads	Mothman Blues	https://youtu.be/ApADSS9jNSo	2019	Lep
Dark Fortress	Venereal Dawn	Chrysalis	https://youtu.be/gyAEsnVM_HA	2014	Lep
Dark Sarah	Golden Moth	The Golden Moth	https://youtu.be/k0CnuCv0P9w	2018	Lep
Darth Nater	People are Animals	The Insect Song	https://youtu.be/56eFpJNVjjc	2017	Aca, Bla, Col, Dip, Hym, Lep, Neu, Ort, Pht, Sip
Deep Forest	Comparsa	Madazulu	https://youtu.be/bCfY9ZWOT2E	1998	Lep
Deftones	White Pony	Change (in the House of Flies)	https://youtu.be/O_IIAYZL1R4	2000	Hym
Deftones	White Pony 20th anniversary reissue	Change (in the House of Flies) [Tourist Remix]	https://youtu.be/jiY67wIOIw0	2020	Hom
Delerium	Euphoria (Firefly)	Euphoria (Firefly)	https://youtu.be/36Uv2RvwMj8	1997	Ara
Die Antwoord	5	Enter the Ninja	https://youtu.be/cegdR0GiJl4	2010	Ara
Die Antwoord	$O$	Evil Boy	https://youtu.be/KbW9JqM7vho	2009	Ara
Die Antwoord	Mount Ninji and da Nice Time Kid	Alien	https://youtu.be/yF2y5y7BxgM	2016	Myr
Die Antwoord	Ten$ion	Fatty Boom Boom	https://youtu.be/AIXUgtNC4Kc	2012	Ort
Die Antwoord	Ten$ion	Fok Julle Naaiers	https://youtu.be/L-wpS49KN00	2012	Ara, Col, Lep, Man
Die Antwoord	Ten$ion	I Fink You Freeky	https://youtu.be/8Uee_mcxvrw	2012	Bla
Dire Straits	On Every Street	The Bug	https://youtu.be/GG5ghP8XLW8	1991	Lep
Dominant	Springtime	Butterfly breeze	https://youtu.be/CHWw-edDS18	2020	Lep
Don Dixon	Most of the Girls Like to Dance But Only Some of the Boys Like to	Praying Mantis	https://youtu.be/VvkM521vD30	1985	Ara, Man, Lep, Ort
Dori Montana Feat. Tbeezi	[none]	Kill The Roach	https://youtu.be/sVMkTiZr9ZU	2020	Bla
Ebeling Hughs	Transfigured Night	Butterfly (Transformation)	https://youtu.be/fwxIv_r6XsA	1998	Lep
Eddi Reader	Dragonflies	Dragonflies	https://youtu.be/0b3pFLk5lf0	2009	Odo
Eiffel 65	Europop	Move Your Body	https://youtu.be/zQ6HBbyJR34	1999	Hym
Fantastic Plastic Machine	Scale	I Was in Love	https://youtu.be/HWZ0YTSJIxY	2013	Ara
Fates Warning	Darkness In A Different Light	Firefly	https://youtu.be/5Bqv1lhX36c	2013	Dip, Hym, Neu
FilmCow	Charlie the Unicorn 4	I Am a Millipede	https://youtu.be/XQixwoQGZbg	2012	Myr, Uni
Gabbie Hanna	2WayMirror	Butterflies	https://youtu.be/XP2IkGnToNg	2019	Lep
Gnarls Barkley	St. Elsewhere	Crazy	https://youtu.be/-N4jf6rtyuw	2006	Ara, Col, Myr
Gnarls Barkley	St. Elsewhere	Gone, Daddy, Gone	https://youtu.be/mZbeiXZVWbM	2006	Col, Dip, Man
Godsmack	Faceless	I Stand Alone	https://youtu.be/OYjZK_6i37M	2001	Sco
Green Day	Nimrod	Hitchin' a Ride	https://youtu.be/4Sc81yxo600	1997	Dip
Gwar	Scumdogs of the Universe	Maggots	https://youtu.be/KATsSBtryhw	1990	Dip
Halo of Flies	Music for Insect Minds	No Time	https://youtu.be/C8aNGVt79r4	1991	Dip
Hanna Gansen	Al the Bum	Cicada	https://youtu.be/TqPLlgrQw9o	2013	Hom
Hawthorne Heights	The Silence in Black and White	Ohio is for Lovers	https://youtu.be/hUO-sRLotOI	2004	Ara
Hellyeah	Sno Babies	Moth	https://youtu.be/zIWeIChes5k	2014	Hym, Lep
Highliners	Psycho Cats 2	Henry the Wasp	https://youtu.be/ZX_uz8uo5cE	1988	Hym
Hot Mess Express	[none]	The Cicada Song	https://youtu.be/Bn07-oPT_Sc	2016	Hom
Hundred Waters	Communicating	Fingers	https://youtu.be/o1v7mGD14lo	2017	Ara, Bla, Col, Myr
Iggy Azalea	The New Classic	Black Widow	https://youtu.be/u3u22OYqFGo	2014	Ara
Isaac Dunbar	Isaac's Insects	Isaac's Insects	https://youtu.be/xrMaEyOECg4	2020	Ara, Bla, Lep, Myr, Uro
Jamiroquai	Travelling Without Moving	Virtual Insanity	https://youtu.be/4JkIs37a2JE	1996	Bla
Jesse Lane	Journey to Beyond	Dragonfly Song	https://youtu.be/lVamJAAyJ18	2008	Eph, Odo
Jimbo Ro	Buzzoommm: the Gift	Grasshopper Work Song	https://youtu.be/3nUf31HxVSU	2019	Ort
John Hinton	[commissioned]	The Type	https://youtu.be/gfQL7bXwzvM	2012	Col
Jon Anderson	EarthMotherEarth	Heaven Knows (Treehugging)	https://youtu.be/3fdSg9TfUTM	1997	Lep
Junk Mail	[none]	Yellow Jacket	https://youtu.be/-l4IwqzbzoE	2020	Hym
Just Joshing	[none]	Friends With a Wasp	https://youtu.be/BmIwIP62qbk	2019	Hym
Kacey Musgraves	Golden Hour	Butterflies	https://youtu.be/BM5Xa1FvNQQ	2018	Lep
Kaddisfly	Buy Our Intention; We’ll Buy You a Unicorn	Empire	https://youtu.be/Ma6ncoMlnqA	2007	Hym
Kathy Ashworth	[not included]	Sicka Cicadas	https://youtu.be/OvJrEPEx27A	2013	Hom
Katie Perry	Teenage Dream: The Complete Confection	Wide Awake	https://youtu.be/k0BWlvnBmIE	2012	Lep
Kerli	Love Is Dead	Walking on Air	https://youtu.be/wXMeZwO2qZ0	2008	Lep
Knife Party	Rage Valley	Centipede	https://youtu.be/CSemARaqGqE	2012	Myr
Korn	Issues	Somebody Someone	https://youtu.be/FBEE-t-uyI0	1999	Ara, Bla, Dip, Sip
Larry Heagle	Rude, Crude, and Poor	The Wood Tick Song	https://youtu.be/zDxliHOHZkg	2003	Aca
Laura Marano	[none]	Miraculous Ladybug Theme Song	https://youtu.be/GwY8W-i-8RQ	2016	Col
Legendary Pink Dots	Malachai--Shadow Weaver, Part 2	Kingdom of the Flies	https://youtu.be/mGHrnCe8_vE	1993	Lep, Dip, Odo
Liam Titcomb	[none]	Cicada	https://youtu.be/z28q4c6OCUk	2012	Lep, Col, Hom
Linkin Park	Hybrid Theory	Papercut	https://youtu.be/vjVkXlxsO8Q	2000	Hym, Odo
Linkin Park	Minutes to Midnight	What I've Done	https://youtu.be/8sgycukafqQ	2007	Ara
Lloyd H. Miller	S.S. Brooklyn	Seventeen Years (a cicada love song)	https://youtu.be/MS6w6XSOtQM	2013	Hom
Local News Legend	Nice Set	Bee Song	https://youtu.be/I81s9K2fQR8	2018	Hym
Lotte Kestner	The Last of Us Part II	True Faith	https://youtu.be/27ZMHUtIeNA	2020	Lep
Machine Head	Unto the Locust	Locust	https://youtu.be/jxjeqCd6Zm0	2011	Ort
Maddie & Tae	Start here	Fly	https://youtu.be/KfDr_7LN-Ew	2015	Lep
Mae Moore	Dragonfly	Genuine	https://youtu.be/cI7593GoDoc	1995	Lep
Marcy Playground	Marcy Playground	Sex and Candy	https://youtu.be/-KT-r2vHeMM	1997	Ara
Marilyn Manson	Antichrist Superstar	Tourniquet	https://youtu.be/MmfQ7gSaJgM	1996	Col, Lep, Ort
Mark Stanley	Illuminati Six String	You Will Be Digitized	https://youtu.be/gYC2a4G9DKg	2019	Hym, Lep
Mark Stanley	Weathermaker	Cult of Ecstasy	https://youtu.be/_Lky69eQqXU	2020	Lep
Maroon 5	Red Pill Blues	Don't Wanna Know	https://youtu.be/ANS9sSJA9Yc	2016	Ara, Col, Lep
Massive Attack	100th Window	Butterfly Caught	https://youtu.be/g45PgMJMqLY	2003	Lep
Mercury Rev	Yerself is Steam	Chasing a Bee	https://youtu.be/ztKNzjgshfY	1991	Hym
Millie and the Moths	[none]	Moth Love Song	https://youtu.be/lkNppQMx7VY	2013	Lep
Mirah and Spectratone International	Share This Place	Credo Cigalia	https://youtu.be/2pM-i6Bd9tk	2007	Hom
Mire Lore	Marrow Leach	Orb Weaver	https://youtu.be/uuo-oG20JnQ	2017	Col, Dip
Missy Elliott	Under Construction	Work It	https://youtu.be/cjIvu7e6Wq8	2002	Hym
Moon Crickets	Death In The Arena	The One	https://youtu.be/L-IZnlxwOD8	2017	Ort
Moon Crickets	Death In The Arena	Would it Be Fine	https://youtu.be/3DDmfI6OlmA	2017	Ort
Moon Crickets	The Black Omen	Elevate Your Mind	https://youtu.be/nhUs0T8KawM	2018	Ort
Moon Crickets	The Calm Before the Storm	Heaven/Tomb Vision Wisdom	https://youtu.be/kCvuP2IbWt4	2015	Ort
Moonspell	Memorial	Luna	https://youtu.be/HFGo7Wrj6YQ	2006	Ara
Moonspell	Night Eternal	Scorpion Flower	https://youtu.be/egK4GnkruYA	2008	Sco
Moonspell	The Butterfly Effect	The Butterfly FX	https://youtu.be/9mDmEs5So-8	1999	Lep, Ort
Mudvayne	Mudvayne	Scream with Me	https://youtu.be/7q2bNqe0Xyk	2009	Lep
Mushroomhead	The Righteous & the Butterfly	Qwerty	https://youtu.be/1JZGFjufJEY	2014	Ara
Must Volkoff (feat. Koots)	White Russian	Grub	https://youtu.be/Zm0JGEmiv2M	2013	Bla, Ort
My Brightest Diamond	Bring Me the Workhorse	Dragonfly	https://youtu.be/MwA96dZm6Mw	2006	Odo
Mystikal	Tarantula	Tarantula	https://youtu.be/nw0SQCOB4JQ	2001	Ara
Natasha Bedingfield	Pocketful of Sunshine	Pocketful of Sunshine	https://youtu.be/gte3BoXKwP0	2008	Lep
Nelly Furtado	Whoa, Nelly!	I'm Like a Bird	https://youtu.be/roPQ_M3yJTA	2000	Col
Night Lovell	Goodnight Lovell	Bumble Bee	https://youtu.be/FHh2U9DsdBA	2019	Hym
Nine Inch Nails	Natural Born Killers	Burn	https://youtu.be/eseCex-rgHs	1994	Col, Lep, Man, Ort
No Doubt	Tragic Kingdom	Don't Speak	https://youtu.be/TR3Vdo5etCQ	1995	Dip, Col
Papa Roach	Infest	Between Angels and Insects	https://youtu.be/H2jCbXiEQI4	2002	Bla
Paramore	Brand New Eyes	Brick by Boring Brick	https://youtu.be/A63VwWz1ij0	2009	Lep
Peter Denahy	Peter Denahy	The Dung Beetle	https://youtu.be/hONOLhWyj9k	2008	Col
Pink	Alice Through The Looking Glass	Just Like Fire	https://youtu.be/5Nrv5teMc9Y	2016	Lep
Praying Mantis	Keep It Alive!	Keep it Alive!	https://youtu.be/bjvNb6SMKus	2019	Man
Presidents of the USA	These Are the Good Times People	Ladybug	https://youtu.be/pF1KB4k0VrI	2008	Dip, Col
Primus	Brown Album	Shake Hands with Beef	https://youtu.be/hoelrngvKPs	1997	Dip
Project Pitchfork	Daimonion	Timekiller	https://youtu.be/rY9eSzB-KbU	2001	Lep, Man, Ort
Psychedelic Porn Crumpets	High Visceral	Marmalade March	https://youtu.be/ae35eit026A	2015	Ara
Psychedelic Porn Crumpets	SHYGA! The Sunlight Mound	Tally-Ho	https://youtu.be/OqJwlKmarrE	2021	Uni
Queen	News of the World	All Dead, All Dead	https://youtu.be/l_6AC2u0E4E	1977	Lep
Queen Naija	Butterflies Pt. 2	Butterflies Pt. 2	https://youtu.be/Tm_rgiAWV9o	2020	Lep
Rammstein	Mutter	Links 2 3 4	https://youtu.be/Ph-CA_tu5KA	2001	Col, Hym
Rammstein	Sehnsucht	Du Hast	https://youtu.be/W3q8Od5qJio	1997	Uni
Razor Jane	Don't Look Down	Head Lice	https://youtu.be/40ty64Tx2Mk	2008	Pht
Rebbie Jackson	Yours Faithfully	Centipede	https://youtu.be/a8SdzwoIcwo	1984	Myr
Rejjie Snow	Pink Beetle	Pink Beetle	https://youtu.be/BPFU2yxwtRQ	2016	Pha
Renaldo and the Loaf	Gurdy Hurding	Optimism	https://youtu.be/curEs04yPX0	2016	Col, Lep
Rhydian	One Day Like This	Parade	https://youtu.be/curEs04yPX0	2014	Lep
Rich O'Toole	Kiss of a Liar	The Cricket Song	https://youtu.be/XqnJbF9Bypo	2011	Ort
Rob Van Vliet	Folk Songs of the Canadian North Woods	Blackfly Song	https://youtu.be/qjLBXb1kgMo	1955	Dip
S.P. Mullen & the Feel	Mayfly	Mayfly	https://youtu.be/60kq0V6CgQo	2018	Eph
Scarab	Martyrs of the Storm	Saturnian Vocal Playthrough	https://youtu.be/oDuGi6YTByQ	2020	Col, Dip
Screaming Trees	Sweet Oblivion	Butterfly	https://youtu.be/KjZ_Zz13wC0	1992	Lep
Secret Drum Band	Chuva	Multispecies (Ants)	https://youtu.be/sfsgenYc5sU	2020	Hym, Lep
Seizure Machine	[none]	Murder Hornets Song	https://youtu.be/aMqX4IxE0R4	2020	Hym
Shack	Water Pistol	Dragonfly	https://youtu.be/O2sTcM0_k2s	1995	Odo
Sigiriya	Maiden Mother Crone	Mantis	https://youtu.be/FXdtrxVXu8A	2020	Dip
Slipknot	Slipknot	Wait and Bleed	https://youtu.be/YPhvqP-eWWM	1999	Dip
Small Town Titans	The Hybrid Sessions	Dragonfly	https://youtu.be/utRZ5jDOtA4	2018	Odo
Smashing Pumpkins	Mellon Collie and the Infinite Sadness	Bullet with Butterfly Wings	https://youtu.be/8-r-V0uK4u0	1995	Lep
Smile	Smile	Butterfly	https://youtu.be/QzcvRDWgRIE	1998	Lep
Sody	Real Growth Takes Time	Butterfly	https://youtu.be/_HB_aLPYkw8	2020	Lep
Soundgarden	Superunknown	Black Hole Sun	https://youtu.be/3mbBbFH9fAg	1994	Bla, Hym, Lep
Southern Culture on the Skids	[single download]	Cicada Rock 2020 (Brood IX)	https://youtu.be/UKpY8GxzxeU	2020	Hom
Sparklehorse	Good Morning Spider	Good Morning Spider	https://youtu.be/vRYNsyTVVEo	1999	Ara
StardustLegend	[none]	Entomologists x Mothman	https://youtu.be/9g-FZMOT2o0	2020	Dip, Lep
StardustLegend	Wicked stars	The Deadly Sexuality of the Mantis	https://youtu.be/kaeA7Ic9ZhE	2020	Man
Steam-Powered Giraffe	The 2� Show	Honeybee	https://youtu.be/ojYK6CW8gdw	2012	Hym
Stone Temple Pilots	Purple	Vasoline	https://youtu.be/ht672-wYelc	1994	Dip, Lep, Ort
Sunna	One Minute Science	Power Struggle	https://youtu.be/FdkfWjrmp98	2000	Hym
Sweaty Nipples	Bug Harvest	Demon Juice	https://youtu.be/9I9By1U9nZA	1994	Bla
SZA	Ctrl	Love Galore	https://youtu.be/hHXfCOjb3fk	2017	Lep
Talk Talk	The Colour of Spring	It's My Life	https://youtu.be/cFH5JgyZK1I	1986	Hym
Taylor Swift	Lover	You Need to Calm Down	https://youtu.be/Dkk9gvTmCXY	2019	Lep
Tears for Fears	The Seeds Of Love	Sowing the Seeds of Love	https://youtu.be/VAtGOESO7W8	1989	Lep
The Cars	Heartbeat City	You Might Think	https://youtu.be/3dOx510kyOs	1984	Dip
The Cramps	[single]	Human Fly	https://youtu.be/33eE1KUNJV8	1978	Dip
The Cure	Disintegration	Lullaby	https://youtu.be/sS6t56U9tBg	1989	Ara
The Front Bottoms	Talon of the Hawk	Funny You Should Ask	https://youtu.be/YxZ5B1lVXPc	2013	Ara
The Head and the Heart	Living Mirage	Honeybee	https://youtu.be/kU0SJTmdFp4	2019	Hym
The Herbaliser	Wall Crawling Giant Insect Breaks	Wall Crawling Giant Insect Breaks	https://youtu.be/YYjAEVgzlpw	1998	Ara, Col
The Holderness Family	[none]	Murder Hornets... Wait, What?	https://youtu.be/LQqVbU0sy0I	2020	Hym
The Junebugs	[Recorded Livestream]	The Junebugs Halloween Spectacular	https://youtu.be/YRVC-pfVM7M	2020	Col
The Locust	Live From the Russian Compound	Live From the Russian Compound	https://youtu.be/RpLmTAFk9LQ	2007	Ort
The Locust	Molecular Genetics From The Gold Standard Labs	Spitting in the Faces of Fools as a Source of Nutrition	https://youtu.be/gAF_T9xve78	2012	Ort
The Nelsons	Bag your Face	I Don't Mind	https://youtu.be/OZblaQHfdew	1982	Hom, Man
The Offspring	Let the Bad Times Roll	Let the Bad Times Roll	https://youtu.be/J6vpedfGPwY	2021	Bla
The Orbweavers	Deep Leads	Poison Garden	https://youtu.be/bwpZnOHvBK0	2017	Col, Hym, Lep
The Parlotones	Journey Through The Shadows	Honey Spiders	https://youtu.be/vyVwrdLTOpE	2016	Hym
The Prodigy	Invaders Must Die	Invaders Must Die	https://youtu.be/EiqFcc_l_Kk	2009	Hym
The Prodigy	The Fat of the Land	Breathe	https://youtu.be/rmHDhAohJlQ	1997	Bla, Myr, Ort
The Ramones	Saturday Morning Cartoons Greatest Hits	Spider-Man	https://youtu.be/i3F2y2hRP4o	1995	Ara
The Ramones	Saturday Morning Cartoons Greatest Hits	Spider-Man	https://youtu.be/i5P8lrgBtcU	1995	Ara
The Stick Insects	[none]	Stick Insect Song	https://youtu.be/EPTOUcrQ1jw	2009	Pha
The Sunkings	How to do a Successful Revolution	Boll Weevil Song	https://youtu.be/_LvwCQcJDN4	2020	Col
The Tetorapotz	New Surf	Vinegaroon	https://youtu.be/SXLwSTVU0vU	2018	Uro
The Uncluded	Hokey Fright	Organs	https://youtu.be/jxOd1MUOxQU	2013	Ara, Col, Lep, Hom, Ort
The Used	Lies for the Liars	The Bird and the Worm	https://youtu.be/U87SwbMhxCE	2007	Ort
They Might Be Giants	Nanobots	Insect Hospital	https://youtu.be/YYiIcETO2A4	2013	Col, Dip, Hym, Myr
Tool	10,000 Days	Vicarious	https://youtu.be/h_TUP2vuaDs	2006	Sip
Tool	Undertow	Prison Sex	https://youtu.be/cUPV4OfNlt0	1993	Hym, Lep
Tori Amos	The Beekeeper	Sleeps with Butterflies	https://youtu.be/H2ZASCOFRtg	2005	Lep
Trasea	[none]	Cicada Serenade	https://youtu.be/gN3AmCtEm8k	2021	Hom
Travis Scott	Astroworld	Butterfly Effect	https://youtu.be/_EyZUTDAH0U	2017	Lep, Odo
Two Loons for Tea	Nine Lucid Dreams	Strongest Man in the World	https://youtu.be/Oe0Sb0i6MJ4	2007	Lep
Tyler the Creator	Goblin	Yonkers	https://youtu.be/XSbZidsgMfw	2011	Bla
Unknown Mortal Orchestra	Sex & Food	Hunnybee	https://youtu.be/IJrKlSkxRHA	2018	Hym
Vairo	[none]	Scarab	https://youtu.be/xAVkGsYYsGA	2018	Col
Vampire Weekend	Father of the Bride	Harmony Hall	https://youtu.be/IlkTVMMkCP4	2019	Dip
Variant	Mosquito	Mosquito	https://youtu.be/gHH4W3wkpN8	2019	Dip
Voivod	Negatron	Insect	https://youtu.be/6zB0AnMcQZQ	1995	Hym, Ort
Warlung	Optical Delusions	The Scorpion in the Sand	https://youtu.be/vQkgwq4IEs4	2020	Sco
Way 2 Real	Tha Butterfly	Tha Butterfly	https://youtu.be/dhbxcMBKLhg	1995	Lep
Weezer	Yo Gabba Gabba! Music Is...Awesome! Volume 2	All My Friends Are Insects	https://youtu.be/0jtn3Apxwj4	2010	Ara, Col, Dip, Lep, Man, Odo, Ort
Will Ragano	Tripping on Wires	Cicada Song	https://youtu.be/bWo9gkTalPw	2018	Ara, Bla, Col, Hom, Ort
Will Ragano	Tripping on Wires	March of the Dandelions	https://youtu.be/cLAu5MyQUYU	2018	Man, Pha
WJSN	Neverland	Butterfly	https://youtu.be/ftyLwZ68LnU	2020	Lep
Wu-Tang Killa Bees	The Sting	Killa Beez	https://youtu.be/4UIXy2trF8o	2002	Hym
Xorcist	Insects & Angels (Differences & Indifferences)	Insecticide	https://youtu.be/8TnLYHvo4Tk	2000	Man
Yeah, Yeah, Yeahs	Mosquito	Mosquito	https://youtu.be/3dx8aLDJrAY	2013	Dip
Zheani	[single]	Lulu	https://youtu.be/Sq3S5yLdoKk	2019	Lep
Zheani	The Line	Lie and Look	https://youtu.be/TaYSf7D8EuA	2019	Lep
Zheani	The Zheani Sparkes EP	Dirt on the Name of Steven	https://youtu.be/LoUejI6Jnlg	2020	Dip, Lep
Zheani	The Zheani Sparkes EP	Lava	https://youtu.be/s9rURTSNUk0	2020	Hom, Lep
